# Supplementary material for: Correlates of Meningococcal B Vaccination and Health Behavior Profiles Among MSM in China
Source: Vaccines (Basel). 2025 Sep 19;13(9):983. doi: 10.3390/vaccines13090983 (PMC12474423; doi:10.3390/vaccines13090983)
Supplement: Supplementary file 1 [file vaccines-13-00983-s001.zip]

Archive with 1 entries (1 files):
- vaccines-3880595-supplementary.pdf
